# Supplementary material for: Omics technologies provide new insights into the molecular physiopathology of equine osteochondrosis
Source: BMC Genomics. 2014 Oct 31;15(1):947. doi: 10.1186/1471-2164-15-947 (PMC4233069; doi:10.1186/1471-2164-15-947)
Supplement: Supplementary file 1 — Additional file 1: Table S1: Differentially expressed proteins in cartilage. Table S2. Differentially expressed proteins in bone. Table S3. List of foals examined to be included in the study. S2 Cartilage annotations. GO annotation of differentially expressed proteins in cartilage (list and pie chart); S3 Bone annotations. GO annotation of differentially expressed proteins in bone (list and pie chart); S4 microCT. Results of μCt studies; Picture P1. localization of the explants collected on the femoral trochlea for each foal. (XLS 316 KB) [file 12864_2013_6649_MOESM1_ESM.xls]

## Sheet: Table 1
Table S1 : Differentially expressed proteins in cartilage
Differentially expressed proteins identified by BCA between OC and healthy foals
				Fold
	Protein ID	Symbol	Name	Sc vs H	Fr vs H
	ENSECAP00000016841 *	COL11A2	Collagen type XI, alpha 2	-11.4385	-2.23614
	ENSECAP00000007023 *	CKB	Creatine kinase, brain	-6.76334	-6.00604
	ENSECAP00000011846	SPARC	Secreted protein, acidic, cysteine-rich (osteonectin)	-5.29554	-1.08878
	ENSECAP00000008827	MFI2	Antigen p97	-2.78468	-1.24224
	ENSECAP00000021299	COL2A1	Collagen, type II, alpha 1	-2.72347	-1.34497
	ENSECAP00000022367	COL3A1	Collagen, type III, alpha 1	-2.60285	-1.48841
	ENSECAP00000014610 *	CLU	Clusterin	-1.83759	-1.84786
	ENSECAP00000011205	FKBP10	FK506 binding protein 10, 65 kDa	-1.76204	-1.52643
	ENSECAP00000006156	EEF1D	Eukaryotic translation elongation factor 1 delta	-1.75085	-1.42349
	ENSECAP00000013490	NDUFS1	NADH dehydrogenase (ubiquinone) Fe-S protein 1, 75kDa	-1.59576	-1.5
	ENSECAP00000007649	APOA1	Apolipoprotein A-I	-1.48979	-2.5495
	ENSECAP00000017379	SERPINA1	Serpin peptidase inhibitor, clade A, member 1	1.06076	-2.78726
	ENSECAP00000004949	ENO1	Enolase 1, (alpha)	1.11591	1.60148
	ENSECAP00000021406	MMP1	Matrix metallopeptidase 1	1.11609	6.05437
	ENSECAP00000012774	AHSG	Alpha-2-HS-glycoprotein	1.18385	-4.49185
	ENSECAP00000022557 *	DDAH1	Dimethylarginine dimethylaminohydrolase 1	1.26642	1.53209
	ENSECAP00000009171#	ALB	Albumin	1.28711	-2.10492
	ENSECAP00000014153 *	HAPLN1	Hyaluronan and proteoglycan link protein 1	1.5	1.95177
	ENSECAP00000008974	VCP	Valosin-containing protein	1.64214	1.26628
	ENSECAP00000001101 *	PSMB3	Proteasome (prosome, macropain) subunit, beta type, 3	2.65266	2.67263
	ENSECAP00000020429	COL6A1	Collagen, type VI, alpha 1	3.40487	1.7035
	ENSECAP00000018075	PDIA3	Protein disulfide isomerase family A, member 3	4.33304	1.15949
	ENSECAP00000010505	C14orf166	UPF0568 protein C14orf166	5.26482	1.40697
Additional proteins differentially expressed identified by BCA between Fracture and Scratches foals
				Fold
	Protein ID	Symbol	Name	Sc vs H	Fr vs H
	ENSECAP00000020710	COL11A1	Collagen, type XI, alpha 1	-7.78954	1.53958
	ENSECAP00000016644	MFGE8	Milk fat globule-EGF factor 8 protein	-1.72237	8.19452
	ENSECAP00000015994	TPT1	Tumor protein, translationally-controlled 1	-1.70448	1.16339
	ENSECAP00000016124 #	ACTG1	Actin, gamma 1	-1.59362	1.72229
	ENSECAP00000019875	SERPINF1	Serpin peptidase inhibitor, clade F, member 1	-1.51975	2.3046
	ENSECAP00000004638	VIM	Vimentin	-1.35316	1.68617
	ENSECAP00000015847	DSG1	Desmoglein 1	-1.33124	1.98356
	ENSECAP00000013637	POTEJ	POTE ankyrin domain family, member J	-1.123	1.72229
	ENSECAP00000000126	ACTA1	Actin, alpha 1, skeletal muscle	-1.123	1.72229
	ENSECAP00000019512	PNP	Purine nucleoside phosphorylase	1.07692	-16.8096
	ENSECAP00000018335	TGFBI	Transforming growth factor, beta-induced, 68kDa	1.37764	-2.27019
	ENSECAP00000000832	HSPA1A	Heat shock 70kDa protein 1A	1.51721	-2.78726
	XP_001500445.2	PGAM4	Phosphoglycerate mutase family member 4	2.04295	-12.9095
	H : Healthy
	Sc : Scratches
	Fr : Fractures
	* denotes a protein also identified by differential analysis (Krsukall Wallis pvalue <0.05)
	# denotes proteins also identified in synovial fluid of OC horses by the study of Chiaradia pepe et al., 2012

## Sheet: S2 Cartilage Annotations
Functional annotation : Cartilage
GO term			Gene number
developmental process (GO:0032502)			13
homeostatic process (GO:0042592)			5
cell cycle (GO:0007049)			3
apoptosis (GO:0006915)			2
cell communication (GO:0007154)			10
cell adhesion (GO:0007155)			8
cellular component organization (GO:0016043)			8
lipid metabolic process (GO:0006629)			1
protein metabolic process (GO:0019538)			9
generation of precursor metabolites and energy (GO:0006091)			1
protein localization (GO:0008104)			5
lipid transport (GO:0006869)			1
vesicle-mediated transport (GO:0016192)			9
immune system process (GO:0002376)			10
biological process----collagen fibril organization----GO:0030199
C=26;O=4;E=0.06;R=69.09;rawP=2.92e-07;adjP=2.92e-07
COL11A1	-7.8	ENSG00000060718	1301	collagen, type XI, alpha 1
COL11A2	-11.4	ENSG00000204248	1302	collagen, type XI, alpha 2
COL3A1	-2.6	ENSG00000168542	1281	collagen, type III, alpha 1
COL2A1	-2.7	ENSG00000139219	1280	collagen, type II, alpha 1
biological process----extracellular matrix organization----GO:0030198
C=93;O=5;E=0.21;R=24.14;rawP=1.79e-06;adjP=1.79e-06
COL11A1	-7.8	ENSG00000060718	1301	collagen, type XI, alpha 1
TGFBI	1.4	ENSG00000120708	7045	transforming growth factor, beta-induced, 68kDa
COL11A2	-11.4	ENSG00000204248	1302	collagen, type XI, alpha 2
COL3A1	-2.6	ENSG00000168542	1281	collagen, type III, alpha 1
COL2A1	-2.7	ENSG00000139219	1280	collagen, type II, alpha 1
biological process----regulation of biological quality----GO:0065008
C=1505;O=13;E=3.35;R=3.88;rawP=8.88e-06;adjP=8.88e-06
NDUFS1	-1.6	ENSG00000023228	4719	NADH dehydrogenase (ubiquinone) Fe-S protein 1, 75kDa (NADH-coenzyme Q reductase)
SERPINA1	1.1	ENSG00000197249	5265	serpin peptidase inhibitor, clade A (alpha-1 antiproteinase, antitrypsin), member 1
MFI2	-2.8	ENSG00000163975	4241	antigen p97 (melanoma associated) identified by monoclonal antibodies 133.2 and 96.5
ALB	1.3	ENSG00000163631	213	albumin
COL11A2	-11.4	ENSG00000204248	1302	collagen, type XI, alpha 2
ACTA1	-1.1	ENSG00000143632	58	actin, alpha 1, skeletal muscle
COL2A1	-2.7	ENSG00000139219	1280	collagen, type II, alpha 1
PDIA3	4.3	ENSG00000167004	2923	protein disulfide isomerase family A, member 3
CKB	-6.8	ENSG00000166165	1152	creatine kinase, brain
APOA1	-1.5	ENSG00000118137	335	apolipoprotein A-I
ENO1	1.1	ENSG00000074800	2023	enolase 1, (alpha)
COL3A1	-2.6	ENSG00000168542	1281	collagen, type III, alpha 1
TPT1	-1.7	ENSG00000133112	7178	tumor protein, translationally-controlled 1
biological process----extracellular structure organization----GO:0043062
C=159;O=5;E=0.35;R=14.12;rawP=2.46e-05;adjP=2.46e-05
COL11A1	-7.8	ENSG00000060718	1301	collagen, type XI, alpha 1
TGFBI	1.4	ENSG00000120708	7045	transforming growth factor, beta-induced, 68kDa
COL11A2	-11.4	ENSG00000204248	1302	collagen, type XI, alpha 2
COL3A1	-2.6	ENSG00000168542	1281	collagen, type III, alpha 1
COL2A1	-2.7	ENSG00000139219	1280	collagen, type II, alpha 1
biological process----cell adhesion----GO:0007155
C=785;O=9;E=1.75;R=5.15;rawP=3.72e-05;adjP=3.72e-05
DSG1	-1.3	ENSG00000134760	1828	desmoglein 1
COL11A1	-7.8	ENSG00000060718	1301	collagen, type XI, alpha 1
TGFBI	1.4	ENSG00000120708	7045	transforming growth factor, beta-induced, 68kDa
COL11A2	-11.4	ENSG00000204248	1302	collagen, type XI, alpha 2
COL3A1	-2.6	ENSG00000168542	1281	collagen, type III, alpha 1
COL2A1	-2.7	ENSG00000139219	1280	collagen, type II, alpha 1
COL6A1	3.4	ENSG00000142156	1291	collagen, type VI, alpha 1
MFGE8	-1.7	ENSG00000140545	4240	milk fat globule-EGF factor 8 protein
HAPLN1	1.5	ENSG00000145681	1404	hyaluronan and proteoglycan link protein 1
biological process----homeostatic process----GO:0042592
C=738;O=8;E=1.64;R=4.87;rawP=0.0002;adjP=0.0002
PDIA3	4.3	ENSG00000167004	2923	protein disulfide isomerase family A, member 3
CKB	-6.8	ENSG00000166165	1152	creatine kinase, brain
NDUFS1	-1.6	ENSG00000023228	4719	NADH dehydrogenase (ubiquinone) Fe-S protein 1, 75kDa (NADH-coenzyme Q reductase)
MFI2	-2.8	ENSG00000163975	4241	antigen p97 (melanoma associated) identified by monoclonal antibodies 133.2 and 96.5
APOA1	-1.5	ENSG00000118137	335	apolipoprotein A-I
COL11A2	-11.4	ENSG00000204248	1302	collagen, type XI, alpha 2
COL2A1	-2.7	ENSG00000139219	1280	collagen, type II, alpha 1
TPT1	-1.7	ENSG00000133112	7178	tumor protein, translationally-controlled 1
biological process----response to external stimulus----GO:0009605
C=904;O=8;E=2.01;R=3.97;rawP=0.0006;adjP=0.0006
AHSG	1.2	ENSG00000145192	197	alpha-2-HS-glycoprotein
SERPINF1	-1.5	ENSG00000132386	5176	serpin peptidase inhibitor, clade F (alpha-2 antiplasmin, pigment epithelium derived factor), member 1
SERPINA1	1.1	ENSG00000197249	5265	serpin peptidase inhibitor, clade A (alpha-1 antiproteinase, antitrypsin), member 1
ALB	1.3	ENSG00000163631	213	albumin
ACTA1	-1.1	ENSG00000143632	58	actin, alpha 1, skeletal muscle
COL11A1	-7.8	ENSG00000060718	1301	collagen, type XI, alpha 1
CLU	-1.8	ENSG00000120885	1191	clusterin
COL3A1	-2.6	ENSG00000168542	1281	collagen, type III, alpha 1
biological process----reverse cholesterol transport----GO:0043691
C=16;O=2;E=0.04;R=56.13;rawP=0.0006;adjP=0.0006
CLU	-1.8	ENSG00000120885	1191	clusterin
APOA1	-1.5	ENSG00000118137	335	apolipoprotein A-I
biological process----skeletal system development----GO:0001501
C=346;O=5;E=0.77;R=6.49;rawP=0.0009;adjP=0.0009
AHSG	1.2	ENSG00000145192	197	alpha-2-HS-glycoprotein
COL11A2	-11.4	ENSG00000204248	1302	collagen, type XI, alpha 2
SPARC	-5.3	ENSG00000113140	6678	secreted protein, acidic, cysteine-rich (osteonectin)
COL3A1	-2.6	ENSG00000168542	1281	collagen, type III, alpha 1
COL2A1	-2.7	ENSG00000139219	1280	collagen, type II, alpha 1
biological process----acute inflammatory response----GO:0002526
C=101;O=3;E=0.22;R=13.34;rawP=0.0014;adjP=0.0014
AHSG	1.2	ENSG00000145192	197	alpha-2-HS-glycoprotein
CLU	-1.8	ENSG00000120885	1191	clusterin
SERPINA1	1.1	ENSG00000197249	5265	serpin peptidase inhibitor, clade A (alpha-1 antiproteinase, antitrypsin), member 1
biological process----chondrocyte differentiation----GO:0002062
C=25;O=2;E=0.06;R=35.92;rawP=0.0014;adjP=0.0014
COL11A2	-11.4	ENSG00000204248	1302	collagen, type XI, alpha 2
COL2A1	-2.7	ENSG00000139219	1280	collagen, type II, alpha 1
biological process----positive regulation of endocytosis----GO:0045807
C=29;O=2;E=0.06;R=30.97;rawP=0.0019;adjP=0.0019
AHSG	1.2	ENSG00000145192	197	alpha-2-HS-glycoprotein
MFGE8	-1.7	ENSG00000140545	4240	milk fat globule-EGF factor 8 protein
biological process----cellular component organization----GO:0016043
C=2566;O=13;E=5.71;R=2.28;rawP=0.0021;adjP=0.0021
AHSG	1.2	ENSG00000145192	197	alpha-2-HS-glycoprotein
ACTG1	-1.6	ENSG00000184009	71	actin, gamma 1
COL11A2	-11.4	ENSG00000204248	1302	collagen, type XI, alpha 2
ACTA1	-1.1	ENSG00000143632	58	actin, alpha 1, skeletal muscle
COL2A1	-2.7	ENSG00000139219	1280	collagen, type II, alpha 1
MFGE8	-1.7	ENSG00000140545	4240	milk fat globule-EGF factor 8 protein
DSG1	-1.3	ENSG00000134760	1828	desmoglein 1
CLU	-1.8	ENSG00000120885	1191	clusterin
COL11A1	-7.8	ENSG00000060718	1301	collagen, type XI, alpha 1
TGFBI	1.4	ENSG00000120708	7045	transforming growth factor, beta-induced, 68kDa
APOA1	-1.5	ENSG00000118137	335	apolipoprotein A-I
COL3A1	-2.6	ENSG00000168542	1281	collagen, type III, alpha 1
VCP	1.6	ENSG00000165280	7415	valosin-containing protein
biological process----system development----GO:0048731
C=2333;O=12;E=5.20;R=2.31;rawP=0.0030;adjP=0.0030
AHSG	1.2	ENSG00000145192	197	alpha-2-HS-glycoprotein
SERPINF1	-1.5	ENSG00000132386	5176	serpin peptidase inhibitor, clade F (alpha-2 antiplasmin, pigment epithelium derived factor), member 1
DDAH1	1.3	ENSG00000153904	23576	dimethylarginine dimethylaminohydrolase 1
ACTG1	-1.6	ENSG00000184009	71	actin, gamma 1
COL11A2	-11.4	ENSG00000204248	1302	collagen, type XI, alpha 2
SPARC	-5.3	ENSG00000113140	6678	secreted protein, acidic, cysteine-rich (osteonectin)
ACTA1	-1.1	ENSG00000143632	58	actin, alpha 1, skeletal muscle
COL2A1	-2.7	ENSG00000139219	1280	collagen, type II, alpha 1
CLU	-1.8	ENSG00000120885	1191	clusterin
CKB	-6.8	ENSG00000166165	1152	creatine kinase, brain
APOA1	-1.5	ENSG00000118137	335	apolipoprotein A-I
COL3A1	-2.6	ENSG00000168542	1281	collagen, type III, alpha 1
biological process----cellular homeostasis----GO:0019725
C=462;O=5;E=1.03;R=4.86;rawP=0.0033;adjP=0.0033
PDIA3	4.3	ENSG00000167004	2923	protein disulfide isomerase family A, member 3
CKB	-6.8	ENSG00000166165	1152	creatine kinase, brain
NDUFS1	-1.6	ENSG00000023228	4719	NADH dehydrogenase (ubiquinone) Fe-S protein 1, 75kDa (NADH-coenzyme Q reductase)
MFI2	-2.8	ENSG00000163975	4241	antigen p97 (melanoma associated) identified by monoclonal antibodies 133.2 and 96.5
TPT1	-1.7	ENSG00000133112	7178	tumor protein, translationally-controlled 1
biological process----collagen metabolic process----GO:0032963
C=39;O=2;E=0.09;R=23.03;rawP=0.0034;adjP=0.0034
MMP1	1.1	ENSG00000196611	4312	matrix metallopeptidase 1 (interstitial collagenase)
COL3A1	-2.6	ENSG00000168542	1281	collagen, type III, alpha 1
biological process----tissue development----GO:0009888
C=711;O=6;E=1.58;R=3.79;rawP=0.0043;adjP=0.0043
AHSG	1.2	ENSG00000145192	197	alpha-2-HS-glycoprotein
ACTG1	-1.6	ENSG00000184009	71	actin, gamma 1
COL11A2	-11.4	ENSG00000204248	1302	collagen, type XI, alpha 2
COL3A1	-2.6	ENSG00000168542	1281	collagen, type III, alpha 1
ACTA1	-1.1	ENSG00000143632	58	actin, alpha 1, skeletal muscle
COL2A1	-2.7	ENSG00000139219	1280	collagen, type II, alpha 1
biological process----cholesterol transport----GO:0030301
C=46;O=2;E=0.10;R=19.52;rawP=0.0047;adjP=0.0047
CLU	-1.8	ENSG00000120885	1191	clusterin
APOA1	-1.5	ENSG00000118137	335	apolipoprotein A-I
molecular function----extracellular matrix binding----GO:0050840
C=24;O=3;E=0.05;R=58.20;rawP=1.77e-05;adjP=1.77e-05
COL11A1	-7.8	ENSG00000060718	1301	collagen, type XI, alpha 1
TGFBI	1.4	ENSG00000120708	7045	transforming growth factor, beta-induced, 68kDa
SPARC	-5.3	ENSG00000113140	6678	secreted protein, acidic, cysteine-rich (osteonectin)
molecular function----extracellular matrix structural constituent----GO:0005201
C=83;O=4;E=0.18;R=22.44;rawP=2.88e-05;adjP=2.88e-05
COL11A1	-7.8	ENSG00000060718	1301	collagen, type XI, alpha 1
COL11A2	-11.4	ENSG00000204248	1302	collagen, type XI, alpha 2
COL3A1	-2.6	ENSG00000168542	1281	collagen, type III, alpha 1
COL2A1	-2.7	ENSG00000139219	1280	collagen, type II, alpha 1
molecular function----structural molecule activity----GO:0005198
C=603;O=7;E=1.30;R=5.40;rawP=0.0002;adjP=0.0002
VIM	-1.4	ENSG00000026025	7431	vimentin
COL11A1	-7.8	ENSG00000060718	1301	collagen, type XI, alpha 1
ACTG1	-1.6	ENSG00000184009	71	actin, gamma 1
COL11A2	-11.4	ENSG00000204248	1302	collagen, type XI, alpha 2
COL3A1	-2.6	ENSG00000168542	1281	collagen, type III, alpha 1
ACTA1	-1.1	ENSG00000143632	58	actin, alpha 1, skeletal muscle
COL2A1	-2.7	ENSG00000139219	1280	collagen, type II, alpha 1
molecular function----integrin binding----GO:0005178
C=58;O=3;E=0.12;R=24.08;rawP=0.0003;adjP=0.0003
TGFBI	1.4	ENSG00000120708	7045	transforming growth factor, beta-induced, 68kDa
COL3A1	-2.6	ENSG00000168542	1281	collagen, type III, alpha 1
MFGE8	-1.7	ENSG00000140545	4240	milk fat globule-EGF factor 8 protein
molecular function----protein binding----GO:0005515
C=8041;O=27;E=17.27;R=1.56;rawP=0.0004;adjP=0.0004
NDUFS1	-1.6	ENSG00000023228	4719	NADH dehydrogenase (ubiquinone) Fe-S protein 1, 75kDa (NADH-coenzyme Q reductase)
ACTG1	-1.6	ENSG00000184009	71	actin, gamma 1
COL11A2	-11.4	ENSG00000204248	1302	collagen, type XI, alpha 2
MFGE8	-1.7	ENSG00000140545	4240	milk fat globule-EGF factor 8 protein
PDIA3	4.3	ENSG00000167004	2923	protein disulfide isomerase family A, member 3
VIM	-1.4	ENSG00000026025	7431	vimentin
COL11A1	-7.8	ENSG00000060718	1301	collagen, type XI, alpha 1
TGFBI	1.4	ENSG00000120708	7045	transforming growth factor, beta-induced, 68kDa
C14orf166	5.3	ENSG00000087302	51637	chromosome 14 open reading frame 166
COL3A1	-2.6	ENSG00000168542	1281	collagen, type III, alpha 1
PSMB3	2.7	ENSG00000108294	5691	proteasome (prosome, macropain) subunit, beta type, 3
VCP	1.6	ENSG00000165280	7415	valosin-containing protein
AHSG	1.2	ENSG00000145192	197	alpha-2-HS-glycoprotein
SERPINA1	1.1	ENSG00000197249	5265	serpin peptidase inhibitor, clade A (alpha-1 antiproteinase, antitrypsin), member 1
ALB	1.3	ENSG00000163631	213	albumin
SPARC	-5.3	ENSG00000113140	6678	secreted protein, acidic, cysteine-rich (osteonectin)
ACTA1	-1.1	ENSG00000143632	58	actin, alpha 1, skeletal muscle
COL6A1	3.4	ENSG00000142156	1291	collagen, type VI, alpha 1
COL2A1	-2.7	ENSG00000139219	1280	collagen, type II, alpha 1
DSG1	-1.3	ENSG00000134760	1828	desmoglein 1
CLU	-1.8	ENSG00000120885	1191	clusterin
CKB	-6.8	ENSG00000166165	1152	creatine kinase, brain
APOA1	-1.5	ENSG00000118137	335	apolipoprotein A-I
ENO1	1.1	ENSG00000074800	2023	enolase 1, (alpha)
EEF1D	-1.8	ENSG00000104529	1936	eukaryotic translation elongation factor 1 delta (guanine nucleotide exchange protein)
TPT1	-1.7	ENSG00000133112	7178	tumor protein, translationally-controlled 1
FKBP10	-1.8	ENSG00000141756	60681	FK506 binding protein 10, 65 kDa
molecular function----structural constituent of cytoskeleton----GO:0005200
C=74;O=3;E=0.16;R=18.87;rawP=0.0005;adjP=0.0005
VIM	-1.4	ENSG00000026025	7431	vimentin
ACTG1	-1.6	ENSG00000184009	71	actin, gamma 1
ACTA1	-1.1	ENSG00000143632	58	actin, alpha 1, skeletal muscle
molecular function----growth factor binding----GO:0019838
C=103;O=3;E=0.22;R=13.56;rawP=0.0014;adjP=0.0014
COL3A1	-2.6	ENSG00000168542	1281	collagen, type III, alpha 1
COL2A1	-2.7	ENSG00000139219	1280	collagen, type II, alpha 1
COL6A1	3.4	ENSG00000142156	1291	collagen, type VI, alpha 1
molecular function----isomerase activity----GO:0016853
C=128;O=3;E=0.27;R=10.91;rawP=0.0026;adjP=0.0026
PDIA3	4.3	ENSG00000167004	2923	protein disulfide isomerase family A, member 3
PGAM4	2	ENSG00000226784	441531	phosphoglycerate mutase family member 4
FKBP10	-1.8	ENSG00000141756	60681	FK506 binding protein 10, 65 kDa
molecular function----endopeptidase inhibitor activity----GO:0004866
C=146;O=3;E=0.31;R=9.57;rawP=0.0037;adjP=0.0037
AHSG	1.2	ENSG00000145192	197	alpha-2-HS-glycoprotein
SERPINF1	-1.5	ENSG00000132386	5176	serpin peptidase inhibitor, clade F (alpha-2 antiplasmin, pigment epithelium derived factor), member 1
SERPINA1	1.1	ENSG00000197249	5265	serpin peptidase inhibitor, clade A (alpha-1 antiproteinase, antitrypsin), member 1
molecular function----lipid binding----GO:0008289
C=387;O=4;E=0.83;R=4.81;rawP=0.0091;adjP=0.0091
APOA1	-1.5	ENSG00000118137	335	apolipoprotein A-I
ALB	1.3	ENSG00000163631	213	albumin
VCP	1.6	ENSG00000165280	7415	valosin-containing protein
MFGE8	-1.7	ENSG00000140545	4240	milk fat globule-EGF factor 8 protein
molecular function----copper ion binding----GO:0005507
C=68;O=2;E=0.15;R=13.69;rawP=0.0093;adjP=0.0093
ALB	1.3	ENSG00000163631	213	albumin
SPARC	-5.3	ENSG00000113140	6678	secreted protein, acidic, cysteine-rich (osteonectin)
molecular function----calcium ion binding----GO:0005509
C=915;O=5;E=1.97;R=2.54;rawP=0.0440;adjP=0.0440
MMP1	1.1	ENSG00000196611	4312	matrix metallopeptidase 1 (interstitial collagenase)
DSG1	-1.3	ENSG00000134760	1828	desmoglein 1
SPARC	-5.3	ENSG00000113140	6678	secreted protein, acidic, cysteine-rich (osteonectin)
TPT1	-1.7	ENSG00000133112	7178	tumor protein, translationally-controlled 1
FKBP10	-1.8	ENSG00000141756	60681	FK506 binding protein 10, 65 kDa
molecular function----phospholipid binding----GO:0005543
C=171;O=2;E=0.37;R=5.45;rawP=0.0519;adjP=0.0519
APOA1	-1.5	ENSG00000118137	335	apolipoprotein A-I
MFGE8	-1.7	ENSG00000140545	4240	milk fat globule-EGF factor 8 protein
molecular function----structural constituent of cytoskeleton----GO:0005200
C=74;O=3;E=0.16;R=18.87;rawP=0.0005;adjP=0.0005
VIM	-1.4	ENSG00000026025	7431	vimentin
ACTG1	-1.6	ENSG00000184009	71	actin, gamma 1
ACTA1	-1.1	ENSG00000143632	58	actin, alpha 1, skeletal muscle
cellular component----proteinaceous extracellular matrix----GO:0005578
C=311;O=10;E=0.64;R=15.71;rawP=3.85e-10;adjP=3.85e-10
SERPINA1	1.1	ENSG00000197249	5265	serpin peptidase inhibitor, clade A (alpha-1 antiproteinase, antitrypsin), member 1
COL11A2	-11.4	ENSG00000204248	1302	collagen, type XI, alpha 2
SPARC	-5.3	ENSG00000113140	6678	secreted protein, acidic, cysteine-rich (osteonectin)
COL2A1	-2.7	ENSG00000139219	1280	collagen, type II, alpha 1
COL6A1	3.4	ENSG00000142156	1291	collagen, type VI, alpha 1
MMP1	1.1	ENSG00000196611	4312	matrix metallopeptidase 1 (interstitial collagenase)
COL11A1	-7.8	ENSG00000060718	1301	collagen, type XI, alpha 1
TGFBI	1.4	ENSG00000120708	7045	transforming growth factor, beta-induced, 68kDa
COL3A1	-2.6	ENSG00000168542	1281	collagen, type III, alpha 1
HAPLN1	1.5	ENSG00000145681	1404	hyaluronan and proteoglycan link protein 1
cellular component----extracellular matrix----GO:0031012
C=335;O=10;E=0.69;R=14.59;rawP=7.93e-10;adjP=7.93e-10
SERPINA1	1.1	ENSG00000197249	5265	serpin peptidase inhibitor, clade A (alpha-1 antiproteinase, antitrypsin), member 1
COL11A2	-11.4	ENSG00000204248	1302	collagen, type XI, alpha 2
SPARC	-5.3	ENSG00000113140	6678	secreted protein, acidic, cysteine-rich (osteonectin)
COL2A1	-2.7	ENSG00000139219	1280	collagen, type II, alpha 1
COL6A1	3.4	ENSG00000142156	1291	collagen, type VI, alpha 1
MMP1	1.1	ENSG00000196611	4312	matrix metallopeptidase 1 (interstitial collagenase)
COL11A1	-7.8	ENSG00000060718	1301	collagen, type XI, alpha 1
TGFBI	1.4	ENSG00000120708	7045	transforming growth factor, beta-induced, 68kDa
COL3A1	-2.6	ENSG00000168542	1281	collagen, type III, alpha 1
HAPLN1	1.5	ENSG00000145681	1404	hyaluronan and proteoglycan link protein 1
cellular component----fibrillar collagen----GO:0005583
C=11;O=4;E=0.02;R=177.71;rawP=4.74e-09;adjP=4.74e-09
COL11A1	-7.8	ENSG00000060718	1301	collagen, type XI, alpha 1
COL11A2	-11.4	ENSG00000204248	1302	collagen, type XI, alpha 2
COL3A1	-2.6	ENSG00000168542	1281	collagen, type III, alpha 1
COL2A1	-2.7	ENSG00000139219	1280	collagen, type II, alpha 1
cellular component----collagen----GO:0005581
C=35;O=5;E=0.07;R=69.81;rawP=8.12e-09;adjP=8.12e-09
COL11A1	-7.8	ENSG00000060718	1301	collagen, type XI, alpha 1
COL11A2	-11.4	ENSG00000204248	1302	collagen, type XI, alpha 2
COL3A1	-2.6	ENSG00000168542	1281	collagen, type III, alpha 1
COL2A1	-2.7	ENSG00000139219	1280	collagen, type II, alpha 1
COL6A1	3.4	ENSG00000142156	1291	collagen, type VI, alpha 1
cellular component----extracellular space----GO:0005615
C=670;O=11;E=1.37;R=8.02;rawP=4.92e-08;adjP=4.92e-08
AHSG	1.2	ENSG00000145192	197	alpha-2-HS-glycoprotein
SERPINF1	-1.5	ENSG00000132386	5176	serpin peptidase inhibitor, clade F (alpha-2 antiplasmin, pigment epithelium derived factor), member 1
SERPINA1	1.1	ENSG00000197249	5265	serpin peptidase inhibitor, clade A (alpha-1 antiproteinase, antitrypsin), member 1
ALB	1.3	ENSG00000163631	213	albumin
COL2A1	-2.7	ENSG00000139219	1280	collagen, type II, alpha 1
MFGE8	-1.7	ENSG00000140545	4240	milk fat globule-EGF factor 8 protein
CLU	-1.8	ENSG00000120885	1191	clusterin
TGFBI	1.4	ENSG00000120708	7045	transforming growth factor, beta-induced, 68kDa
APOA1	-1.5	ENSG00000118137	335	apolipoprotein A-I
COL3A1	-2.6	ENSG00000168542	1281	collagen, type III, alpha 1
TPT1	-1.7	ENSG00000133112	7178	tumor protein, translationally-controlled 1
cellular component----extracellular matrix part----GO:0044420
C=109;O=6;E=0.22;R=26.90;rawP=7.92e-08;adjP=7.92e-08
COL11A1	-7.8	ENSG00000060718	1301	collagen, type XI, alpha 1
COL11A2	-11.4	ENSG00000204248	1302	collagen, type XI, alpha 2
SPARC	-5.3	ENSG00000113140	6678	secreted protein, acidic, cysteine-rich (osteonectin)
COL3A1	-2.6	ENSG00000168542	1281	collagen, type III, alpha 1
COL2A1	-2.7	ENSG00000139219	1280	collagen, type II, alpha 1
COL6A1	3.4	ENSG00000142156	1291	collagen, type VI, alpha 1
cellular component----cytoplasmic membrane-bounded vesicle lumen----GO:0060205
C=44;O=4;E=0.09;R=44.43;rawP=1.86e-06;adjP=1.86e-06
CLU	-1.8	ENSG00000120885	1191	clusterin
SERPINA1	1.1	ENSG00000197249	5265	serpin peptidase inhibitor, clade A (alpha-1 antiproteinase, antitrypsin), member 1
ALB	1.3	ENSG00000163631	213	albumin
SPARC	-5.3	ENSG00000113140	6678	secreted protein, acidic, cysteine-rich (osteonectin)
cellular component----vesicle lumen----GO:0031983
C=46;O=4;E=0.09;R=42.50;rawP=2.23e-06;adjP=2.23e-06
CLU	-1.8	ENSG00000120885	1191	clusterin
SERPINA1	1.1	ENSG00000197249	5265	serpin peptidase inhibitor, clade A (alpha-1 antiproteinase, antitrypsin), member 1
ALB	1.3	ENSG00000163631	213	albumin
SPARC	-5.3	ENSG00000113140	6678	secreted protein, acidic, cysteine-rich (osteonectin)
cellular component----secretory granule----GO:0030141
C=174;O=5;E=0.36;R=14.04;rawP=2.56e-05;adjP=2.56e-05
CLU	-1.8	ENSG00000120885	1191	clusterin
SERPINA1	1.1	ENSG00000197249	5265	serpin peptidase inhibitor, clade A (alpha-1 antiproteinase, antitrypsin), member 1
APOA1	-1.5	ENSG00000118137	335	apolipoprotein A-I
ALB	1.3	ENSG00000163631	213	albumin
SPARC	-5.3	ENSG00000113140	6678	secreted protein, acidic, cysteine-rich (osteonectin)
cellular component----spherical high-density lipoprotein particle----GO:0034366
C=8;O=2;E=0.02;R=122.17;rawP=0.0001;adjP=1.00e-04
CLU	-1.8	ENSG00000120885	1191	clusterin
APOA1	-1.5	ENSG00000118137	335	apolipoprotein A-I
cellular component----vesicle----GO:0031982
C=655;O=7;E=1.34;R=5.22;rawP=0.0003;adjP=0.0003
SERPINF1	-1.5	ENSG00000132386	5176	serpin peptidase inhibitor, clade F (alpha-2 antiplasmin, pigment epithelium derived factor), member 1
PDIA3	4.3	ENSG00000167004	2923	protein disulfide isomerase family A, member 3
CLU	-1.8	ENSG00000120885	1191	clusterin
SERPINA1	1.1	ENSG00000197249	5265	serpin peptidase inhibitor, clade A (alpha-1 antiproteinase, antitrypsin), member 1
APOA1	-1.5	ENSG00000118137	335	apolipoprotein A-I
ALB	1.3	ENSG00000163631	213	albumin
SPARC	-5.3	ENSG00000113140	6678	secreted protein, acidic, cysteine-rich (osteonectin)
cellular component----endoplasmic reticulum lumen----GO:0005788
C=79;O=3;E=0.16;R=18.56;rawP=0.0006;adjP=0.0006
PDIA3	4.3	ENSG00000167004	2923	protein disulfide isomerase family A, member 3
APOA1	-1.5	ENSG00000118137	335	apolipoprotein A-I
FKBP10	-1.8	ENSG00000141756	60681	FK506 binding protein 10, 65 kDa

## Sheet: Table 2
Table S2 : Differentially expressed proteins in bone
Differentially expressed proteins identified by BCA between OC and healthy foals
				Fold
	Protein ID	Symbol	Name	Sc vs H	Fr vs H
	ENSECAP00000021299	COL2A1	collagen, type II, alpha 1 (Cter)	-6.00556	-1.57601
	ENSECAP00000015051 *	CA1	Carbonic anhydrase 1	-5.29446	-2.32412
	ENSECAP00000007023	CKB	creatine kinase, brain	-4.25828	-1.31669
	ENSECAP00000019205	ATP6V1A	ATPase, H+ transporting, lysosomal 70kDa, V1 subunit A	-3.27687	-1.23394
	ENSECAP00000016124 *#	ACTG1	actin, gamma 1	-3.02355	-1.16729
	ENSECAP00000019663	ACTN4	actinin, alpha 4	-2.3398	1.01
	ENSECAP00000012746 *	ATIC	5-aminoimidazole-4-carboxamide ribonucleotide formyltransferase/IMP cyclohydrolase	-2.13458	-1.32846
	ENSECAP00000018335	TGFBI	transforming growth factor, beta-induced, 68kDa	-1.76985	-1.53118
	ENSECAP00000013637	POTEJ	POTE ankyrin domain family, member J	-1.72032	-1.21752
	ENSECAP00000012774 *	AHSG	alpha-2-HS-glycoprotein	-1.62433	-2.23566
	XP_001916320.1	VIM	vimentin	-1.62323	-1.22419
	ENSECAP00000009171#	ALB	albumin	-1.1	-1.98489
	ENSECAP00000009479	TALDO1	transaldolase 1	-1.07972	4.10367
	ENSECAG00000013693	COL1A1	collagen type I alpha-1	1.14189	1.78974
	ENSECAP00000016044	PSME2	proteasome activator subunit 2 (PA28 beta)	1.21685	1.72924
	ENSECAP00000012141	MTAP	methylthioadenosine phosphorylase	1.8052	1.20184
	ENSECAP00000011516 *	TTC38	tetratricopeptide repeat domain 38	1.9819	1.4587
	ENSECAP00000003687 *	FETUB	fetuin B	2.03479	1.53032
	ENSECAP00000009723 *	SERPINA1	serpin peptidase inhibitor, clade A, member 1	2.06001	1.13227
	ENSECAP00000000126	ACTA1	actin, alpha 1, skeletal muscle	2.09696	1.36053
	ENSECAP00000001665	DSP	desmoplakin	2.14333	-1.08744
	ENSECAP00000019071 *#	HP	haptoglobin	2.22118	1.27766
	ENSECAP00000014242	HPX	hemopexin	2.26389	1.24296
	ENSECAP00000008406 *#	FGB	fibrinogen beta chain	2.38033	1.83563
	ENSECAP00000022660 *	MVP	major vault protein	2.46662	1.36682
	ENSECAP00000011409 *#	C4BPA	complement component 4 binding protein, alpha	2.47244	1.35262
	ENSECAP00000007649 *	APOA1	apolipoprotein A-I	2.66075	1.64769
	ENSECAP00000008974	VCP	valosin-containing protein	2.82299	1.09152
	ENSECAP00000017994	ACTN1	actinin, alpha 1	2.91512	1.033
	ENSECAP00000008827	MFI2	antigen p97	3.09522	3.08944
	ENSECAP00000005450	CLU	clusterin	3.1086	1.81654
	ENSECAP00000018374	JUP	junction plakoglobin	3.11455	1.30783
	ENSECAP00000011846	SPARC	secreted protein, acidic, cysteine-rich (osteonectin)	3.24357	1.87112
	ENSECAP00000009701 *	F2	coagulation factor II (thrombin)	3.3124	1.29071
	ENSECAP00000008891 *	SERPING1	serpin peptidase inhibitor, clade G, member 1	4.7025	1.28085
	ENSECAP00000006553 *	FGG	fibrinogen gamma chain	4.93389	1.99038
	XP_001915506 *	AZGP1	alpha-2-glycoprotein 1, zinc-binding	6.02581	2.82021
Additional proteins differentially expressed identified by BCA between Fracture and Scratches foals
				Fold
	Protein ID	Symbol	Description	Sc vs H	Fr vs H
	ENSECAP00000009456	PRDX2	peroxiredoxin 2	-2.78316	1.44944
	ENSECAP00000011470	ARHGDIB	Rho GDP dissociation inhibitor (GDI) beta	-2.34399	3.59532
	ENSECAP00000016524	TF	transferrin	1.38971	-1.80056
	H : Healthy
	Sc : Scratches
	Fr : Fractures
	* denotes a protein also identified by differential analysis (Krsukall Wallis pvalue <0.05)
	# denotes proteins also identified in synovial fluid of OC horses by the study of Chiaradia pepe et al., 2012

## Sheet: S3 Bone Annotations
Functional annotation : Bone
GO term			Gene number
developmental process (GO:0032502)			11
cell cycle (GO:0007049)			6
apoptosis (GO:0006915)			2
cell communication (GO:0007154)			13
cell adhesion (GO:0007155)			10
cellular component organization (GO:0016043)			9
nucleic acid metabolic process (GO:0006139)			3
protein metabolic process (GO:0019538)			8
protein localization (GO:0008104)			2
lipid transport (GO:0006869)			1
protein transport (GO:0015031)			7
ion transport (GO:0006811)			1
response to stimulus (GO:0050896)			7
immune system process (GO:0002376)			9
biological process----response to stress----GO:0006950
C=1696;O=16;E=4.48;R=3.57;rawP=2.30e-06;adjP=2.30e-06
F2	3.3	ENSG00000180210	2147	coagulation factor II (thrombin)
COL1A1	1.1	ENSG00000108821	1277	collagen, type I, alpha 1
FGG	4.9	ENSG00000171557	2266	fibrinogen gamma chain
DSP	2.1	ENSG00000096696	1832	desmoplakin
PRDX2	-2.8	ENSG00000167815	7001	peroxiredoxin 2
VCP	2.8	ENSG00000165280	7415	valosin-containing protein
AHSG	-1.6	ENSG00000145192	197	alpha-2-HS-glycoprotein
SERPING1	4.7	ENSG00000149131	710	serpin peptidase inhibitor, clade G (C1 inhibitor), member 1
SERPINA1	2.1	ENSG00000197249	5265	serpin peptidase inhibitor, clade A (alpha-1 antiproteinase, antitrypsin), member 1
ALB	-1.1	ENSG00000163631	213	albumin
ACTN4	-2.3	ENSG00000130402	81	actinin, alpha 4
HP	2.2	ENSG00000197711	3240	haptoglobin
FGB	2.4	ENSG00000171564	2244	fibrinogen beta chain
CLU	3.1	ENSG00000120885	1191	clusterin
C4BPA	2.5	ENSG00000123838	722	complement component 4 binding protein, alpha
HPX	2.3	ENSG00000110169	3263	hemopexin
biological process----response to external stimulus----GO:0009605
C=904;O=13;E=2.39;R=5.44;rawP=2.75e-07;adjP=2.75e-07
AHSG	-1.6	ENSG00000145192	197	alpha-2-HS-glycoprotein
F2	3.3	ENSG00000180210	2147	coagulation factor II (thrombin)
SERPINA1	2.1	ENSG00000197249	5265	serpin peptidase inhibitor, clade A (alpha-1 antiproteinase, antitrypsin), member 1
SERPING1	4.7	ENSG00000149131	710	serpin peptidase inhibitor, clade G (C1 inhibitor), member 1
ALB	-1.1	ENSG00000163631	213	albumin
COL1A1	1.1	ENSG00000108821	1277	collagen, type I, alpha 1
ACTA1	2.1	ENSG00000143632	58	actin, alpha 1, skeletal muscle
FGB	2.4	ENSG00000171564	2244	fibrinogen beta chain
FGG	4.9	ENSG00000171557	2266	fibrinogen gamma chain
CLU	3.1	ENSG00000120885	1191	clusterin
C4BPA	2.5	ENSG00000123838	722	complement component 4 binding protein, alpha
DSP	2.1	ENSG00000096696	1832	desmoplakin
PRDX2	-2.8	ENSG00000167815	7001	peroxiredoxin 2
biological process----iron ion homeostasis----GO:0055072
C=33;O=4;E=0.09;R=45.84;rawP=1.61e-06;adjP=1.61e-06
HP	2.2	ENSG00000197711	3240	haptoglobin
MFI2	3.1	ENSG00000163975	4241	antigen p97 (melanoma associated) identified by monoclonal antibodies 133.2 and 96.5
HPX	2.3	ENSG00000110169	3263	hemopexin
TF	1.4	ENSG00000091513	7018	transferrin
biological process----humoral immune response mediated by circulating immunoglobulin----GO:0002455
C=37;O=4;E=0.10;R=40.88;rawP=2.58e-06;adjP=2.58e-06
CLU	3.1	ENSG00000120885	1191	clusterin
SERPING1	4.7	ENSG00000149131	710	serpin peptidase inhibitor, clade G (C1 inhibitor), member 1
HPX	2.3	ENSG00000110169	3263	hemopexin
C4BPA	2.5	ENSG00000123838	722	complement component 4 binding protein, alpha
biological process----acute inflammatory response----GO:0002526
C=101;O=7;E=0.27;R=26.21;rawP=7.25e-09;adjP=7.25e-09
AHSG	-1.6	ENSG00000145192	197	alpha-2-HS-glycoprotein
F2	3.3	ENSG00000180210	2147	coagulation factor II (thrombin)
CLU	3.1	ENSG00000120885	1191	clusterin
SERPINA1	2.1	ENSG00000197249	5265	serpin peptidase inhibitor, clade A (alpha-1 antiproteinase, antitrypsin), member 1
SERPING1	4.7	ENSG00000149131	710	serpin peptidase inhibitor, clade G (C1 inhibitor), member 1
C4BPA	2.5	ENSG00000123838	722	complement component 4 binding protein, alpha
PRDX2	-2.8	ENSG00000167815	7001	peroxiredoxin 2
biological process----regulation of biological quality----GO:0065008
C=1505;O=15;E=3.98;R=3.77;rawP=2.79e-06;adjP=2.79e-06
F2	3.3	ENSG00000180210	2147	coagulation factor II (thrombin)
SERPINA1	2.1	ENSG00000197249	5265	serpin peptidase inhibitor, clade A (alpha-1 antiproteinase, antitrypsin), member 1
MFI2	3.1	ENSG00000163975	4241	antigen p97 (melanoma associated) identified by monoclonal antibodies 133.2 and 96.5
SERPING1	4.7	ENSG00000149131	710	serpin peptidase inhibitor, clade G (C1 inhibitor), member 1
ALB	-1.1	ENSG00000163631	213	albumin
ACTA1	2.1	ENSG00000143632	58	actin, alpha 1, skeletal muscle
COL2A1	-6	ENSG00000139219	1280	collagen, type II, alpha 1
FGB	2.4	ENSG00000171564	2244	fibrinogen beta chain
HP	2.2	ENSG00000197711	3240	haptoglobin
FGG	4.9	ENSG00000171557	2266	fibrinogen gamma chain
CKB	-4.3	ENSG00000166165	1152	creatine kinase, brain
APOA1	2.7	ENSG00000118137	335	apolipoprotein A-I
HPX	2.3	ENSG00000110169	3263	hemopexin
TF	1.4	ENSG00000091513	7018	transferrin
PRDX2	-2.8	ENSG00000167815	7001	peroxiredoxin 2
biological process----inflammatory response----GO:0006954
C=359;O=7;E=0.95;R=7.37;rawP=3.71e-05;adjP=3.71e-05
AHSG	-1.6	ENSG00000145192	197	alpha-2-HS-glycoprotein
F2	3.3	ENSG00000180210	2147	coagulation factor II (thrombin)
CLU	3.1	ENSG00000120885	1191	clusterin
SERPINA1	2.1	ENSG00000197249	5265	serpin peptidase inhibitor, clade A (alpha-1 antiproteinase, antitrypsin), member 1
SERPING1	4.7	ENSG00000149131	710	serpin peptidase inhibitor, clade G (C1 inhibitor), member 1
C4BPA	2.5	ENSG00000123838	722	complement component 4 binding protein, alpha
PRDX2	-2.8	ENSG00000167815	7001	peroxiredoxin 2
biological process----homeostatic process----GO:0042592
C=738;O=9;E=1.95;R=4.61;rawP=0.0001;adjP=1.00e-04
F2	3.3	ENSG00000180210	2147	coagulation factor II (thrombin)
MFI2	3.1	ENSG00000163975	4241	antigen p97 (melanoma associated) identified by monoclonal antibodies 133.2 and 96.5
COL2A1	-6	ENSG00000139219	1280	collagen, type II, alpha 1
HP	2.2	ENSG00000197711	3240	haptoglobin
CKB	-4.3	ENSG00000166165	1152	creatine kinase, brain
HPX	2.3	ENSG00000110169	3263	hemopexin
APOA1	2.7	ENSG00000118137	335	apolipoprotein A-I
TF	1.4	ENSG00000091513	7018	transferrin
PRDX2	-2.8	ENSG00000167815	7001	peroxiredoxin 2
biological process----cellular component assembly----GO:0022607
C=928;O=10;E=2.45;R=4.07;rawP=0.0001;adjP=1.00e-04
ACTG1	-3	ENSG00000184009	71	actin, gamma 1
JUP	3.1	ENSG00000173801	3728	junction plakoglobin
ACTA1	2.1	ENSG00000143632	58	actin, alpha 1, skeletal muscle
ACTN4	-2.3	ENSG00000130402	81	actinin, alpha 4
FGG	4.9	ENSG00000171557	2266	fibrinogen gamma chain
ACTN1	2.9	ENSG00000072110	87	actinin, alpha 1
FGB	2.4	ENSG00000171564	2244	fibrinogen beta chain
CLU	3.1	ENSG00000120885	1191	clusterin
APOA1	2.7	ENSG00000118137	335	apolipoprotein A-I
VCP	2.8	ENSG00000165280	7415	valosin-containing protein
biological process----cartilage development involved in endochondral bone morphogenesis----GO:0060351
C=6;O=2;E=0.02;R=126.05;rawP=0.0001;adjP=1.00e-04
COL1A1	1.1	ENSG00000108821	1277	collagen, type I, alpha 1
COL2A1	-6	ENSG00000139219	1280	collagen, type II, alpha 1
biological process----negative regulation of cell adhesion----GO:0007162
C=39;O=3;E=0.10;R=29.09;rawP=0.0001;adjP=1.00e-04
ARHGDIB	-2.3	ENSG00000111348	397	Rho GDP dissociation inhibitor (GDI) beta
TGFBI	-1.8	ENSG00000120708	7045	transforming growth factor, beta-induced, 68kDa
COL1A1	1.1	ENSG00000108821	1277	collagen, type I, alpha 1
biological process----pinocytosis----GO:0006907
C=7;O=2;E=0.02;R=108.05;rawP=0.0001;adjP=1.00e-04
ACTN4	-2.3	ENSG00000130402	81	actinin, alpha 4
AHSG	-1.6	ENSG00000145192	197	alpha-2-HS-glycoprotein
molecular function----structural constituent of cytoskeleton----GO:0005200
C=74;O=4;E=0.19;R=21.29;rawP=3.59e-05;adjP=3.59e-05
VIM	-1.6	ENSG00000026025	7431	vimentin
ACTG1	-3	ENSG00000184009	71	actin, gamma 1
DSP	2.1	ENSG00000096696	1832	desmoplakin
ACTA1	2.1	ENSG00000143632	58	actin, alpha 1, skeletal muscle
molecular function----integrin binding----GO:0005178
C=58;O=3;E=0.15;R=20.38;rawP=0.0004;adjP=0.0004
ACTN4	-2.3	ENSG00000130402	81	actinin, alpha 4
ACTN1	2.9	ENSG00000072110	87	actinin, alpha 1
TGFBI	-1.8	ENSG00000120708	7045	transforming growth factor, beta-induced, 68kDa
molecular function----endopeptidase inhibitor activity----GO:0004866
C=146;O=4;E=0.37;R=10.79;rawP=0.0005;adjP=0.0005
AHSG	-1.6	ENSG00000145192	197	alpha-2-HS-glycoprotein
FETUB	2	ENSG00000090512	26998	fetuin B
SERPINA1	2.1	ENSG00000197249	5265	serpin peptidase inhibitor, clade A (alpha-1 antiproteinase, antitrypsin), member 1
SERPING1	4.7	ENSG00000149131	710	serpin peptidase inhibitor, clade G (C1 inhibitor), member 1
molecular function----peptidase inhibitor activity----GO:0030414
C=154;O=4;E=0.39;R=10.23;rawP=0.0006;adjP=0.0006
AHSG	-1.6	ENSG00000145192	197	alpha-2-HS-glycoprotein
FETUB	2	ENSG00000090512	26998	fetuin B
SERPINA1	2.1	ENSG00000197249	5265	serpin peptidase inhibitor, clade A (alpha-1 antiproteinase, antitrypsin), member 1
SERPING1	4.7	ENSG00000149131	710	serpin peptidase inhibitor, clade G (C1 inhibitor), member 1
molecular function----extracellular matrix binding----GO:0050840
C=24;O=2;E=0.06;R=32.83;rawP=0.0017;adjP=0.0017
TGFBI	-1.8	ENSG00000120708	7045	transforming growth factor, beta-induced, 68kDa
SPARC	3.2	ENSG00000113140	6678	secreted protein, acidic, cysteine-rich (osteonectin)
molecular function----receptor binding----GO:0005102
C=856;O=7;E=2.17;R=3.22;rawP=0.0052;adjP=0.0052
ACTN4	-2.3	ENSG00000130402	81	actinin, alpha 4
FGB	2.4	ENSG00000171564	2244	fibrinogen beta chain
ACTN1	2.9	ENSG00000072110	87	actinin, alpha 1
F2	3.3	ENSG00000180210	2147	coagulation factor II (thrombin)
FGG	4.9	ENSG00000171557	2266	fibrinogen gamma chain
TGFBI	-1.8	ENSG00000120708	7045	transforming growth factor, beta-induced, 68kDa
APOA1	2.7	ENSG00000118137	335	apolipoprotein A-I
molecular function----antioxidant activity----GO:0016209
C=46;O=2;E=0.12;R=17.13;rawP=0.0061;adjP=0.0061
ALB	-1.1	ENSG00000163631	213	albumin
PRDX2	-2.8	ENSG00000167815	7001	peroxiredoxin 2
molecular function----lipid binding----GO:0008289
C=387;O=4;E=0.98;R=4.07;rawP=0.0163;adjP=0.0163
AZGP1	6	ENSG00000160862	563	alpha-2-glycoprotein 1, zinc-binding
APOA1	2.7	ENSG00000118137	335	apolipoprotein A-I
ALB	-1.1	ENSG00000163631	213	albumin
VCP	2.8	ENSG00000165280	7415	valosin-containing protein
molecular function----extracellular matrix structural constituent----GO:0005201
C=83;O=2;E=0.21;R=9.49;rawP=0.0188;adjP=0.0188
COL1A1	1.1	ENSG00000108821	1277	collagen, type I, alpha 1
COL2A1	-6	ENSG00000139219	1280	collagen, type II, alpha 1
molecular function----identical protein binding----GO:0042802
C=618;O=5;E=1.57;R=3.19;rawP=0.0193;adjP=0.0193
ACTN4	-2.3	ENSG00000130402	81	actinin, alpha 4
ACTG1	-3	ENSG00000184009	71	actin, gamma 1
APOA1	2.7	ENSG00000118137	335	apolipoprotein A-I
COL1A1	1.1	ENSG00000108821	1277	collagen, type I, alpha 1
COL2A1	-6	ENSG00000139219	1280	collagen, type II, alpha 1
molecular function----growth factor binding----GO:0019838
C=103;O=2;E=0.26;R=7.65;rawP=0.0281;adjP=0.0281
COL1A1	1.1	ENSG00000108821	1277	collagen, type I, alpha 1
COL2A1	-6	ENSG00000139219	1280	collagen, type II, alpha 1
molecular function----cytoskeletal protein binding----GO:0008092
C=494;O=4;E=1.25;R=3.19;rawP=0.0358;adjP=0.0358
ACTN4	-2.3	ENSG00000130402	81	actinin, alpha 4
ACTN1	2.9	ENSG00000072110	87	actinin, alpha 1
JUP	3.1	ENSG00000173801	3728	junction plakoglobin
ACTA1	2.1	ENSG00000143632	58	actin, alpha 1, skeletal muscle
molecular function----calcium ion binding----GO:0005509
C=915;O=5;E=2.32;R=2.15;rawP=0.0800;adjP=0.0800
ACTN4	-2.3	ENSG00000130402	81	actinin, alpha 4
ACTN1	2.9	ENSG00000072110	87	actinin, alpha 1
F2	3.3	ENSG00000180210	2147	coagulation factor II (thrombin)
FGG	4.9	ENSG00000171557	2266	fibrinogen gamma chain
SPARC	3.2	ENSG00000113140	6678	secreted protein, acidic, cysteine-rich (osteonectin)
cellular component----vesicle lumen----GO:0031983
C=46;O=9;E=0.11;R=85.28;rawP=6.38e-16;adjP=6.38e-16
SERPINA1	2.1	ENSG00000197249	5265	serpin peptidase inhibitor, clade A (alpha-1 antiproteinase, antitrypsin), member 1
SERPING1	4.7	ENSG00000149131	710	serpin peptidase inhibitor, clade G (C1 inhibitor), member 1
ALB	-1.1	ENSG00000163631	213	albumin
SPARC	3.2	ENSG00000113140	6678	secreted protein, acidic, cysteine-rich (osteonectin)
ACTN4	-2.3	ENSG00000130402	81	actinin, alpha 4
FGG	4.9	ENSG00000171557	2266	fibrinogen gamma chain
ACTN1	2.9	ENSG00000072110	87	actinin, alpha 1
FGB	2.4	ENSG00000171564	2244	fibrinogen beta chain
CLU	3.1	ENSG00000120885	1191	clusterin
cellular component----secretory granule----GO:0030141
C=174;O=11;E=0.40;R=27.55;rawP=1.12e-13;adjP=1.12e-13
SERPINA1	2.1	ENSG00000197249	5265	serpin peptidase inhibitor, clade A (alpha-1 antiproteinase, antitrypsin), member 1
SERPING1	4.7	ENSG00000149131	710	serpin peptidase inhibitor, clade G (C1 inhibitor), member 1
ALB	-1.1	ENSG00000163631	213	albumin
SPARC	3.2	ENSG00000113140	6678	secreted protein, acidic, cysteine-rich (osteonectin)
ACTN4	-2.3	ENSG00000130402	81	actinin, alpha 4
FGG	4.9	ENSG00000171557	2266	fibrinogen gamma chain
ACTN1	2.9	ENSG00000072110	87	actinin, alpha 1
FGB	2.4	ENSG00000171564	2244	fibrinogen beta chain
CLU	3.1	ENSG00000120885	1191	clusterin
APOA1	2.7	ENSG00000118137	335	apolipoprotein A-I
TF	1.4	ENSG00000091513	7018	transferrin
cellular component----cytoplasmic vesicle----GO:0031410
C=628;O=12;E=1.44;R=8.33;rawP=8.30e-09;adjP=8.30e-09
SERPINA1	2.1	ENSG00000197249	5265	serpin peptidase inhibitor, clade A (alpha-1 antiproteinase, antitrypsin), member 1
SERPING1	4.7	ENSG00000149131	710	serpin peptidase inhibitor, clade G (C1 inhibitor), member 1
ALB	-1.1	ENSG00000163631	213	albumin
SPARC	3.2	ENSG00000113140	6678	secreted protein, acidic, cysteine-rich (osteonectin)
ACTN4	-2.3	ENSG00000130402	81	actinin, alpha 4
FGG	4.9	ENSG00000171557	2266	fibrinogen gamma chain
ARHGDIB	-2.3	ENSG00000111348	397	Rho GDP dissociation inhibitor (GDI) beta
ACTN1	2.9	ENSG00000072110	87	actinin, alpha 1
FGB	2.4	ENSG00000171564	2244	fibrinogen beta chain
CLU	3.1	ENSG00000120885	1191	clusterin
APOA1	2.7	ENSG00000118137	335	apolipoprotein A-I
TF	1.4	ENSG00000091513	7018	transferrin
cellular component----extracellular region part----GO:0044421
C=939;O=13;E=2.15;R=6.03;rawP=7.84e-08;adjP=7.84e-08
AHSG	-1.6	ENSG00000145192	197	alpha-2-HS-glycoprotein
F2	3.3	ENSG00000180210	2147	coagulation factor II (thrombin)
SERPINA1	2.1	ENSG00000197249	5265	serpin peptidase inhibitor, clade A (alpha-1 antiproteinase, antitrypsin), member 1
ALB	-1.1	ENSG00000163631	213	albumin
COL1A1	1.1	ENSG00000108821	1277	collagen, type I, alpha 1
SPARC	3.2	ENSG00000113140	6678	secreted protein, acidic, cysteine-rich (osteonectin)
COL2A1	-6	ENSG00000139219	1280	collagen, type II, alpha 1
FGB	2.4	ENSG00000171564	2244	fibrinogen beta chain
FGG	4.9	ENSG00000171557	2266	fibrinogen gamma chain
CLU	3.1	ENSG00000120885	1191	clusterin
TGFBI	-1.8	ENSG00000120708	7045	transforming growth factor, beta-induced, 68kDa
APOA1	2.7	ENSG00000118137	335	apolipoprotein A-I
HPX	2.3	ENSG00000110169	3263	hemopexin
cellular component----fascia adherens----GO:0005916
C=8;O=2;E=0.02;R=108.97;rawP=0.0001;adjP=1.00e-04
JUP	3.1	ENSG00000173801	3728	junction plakoglobin
DSP	2.1	ENSG00000096696	1832	desmoplakin
cellular component----spherical high-density lipoprotein particle----GO:0034366
C=8;O=2;E=0.02;R=108.97;rawP=0.0001;adjP=1.00e-04
CLU	3.1	ENSG00000120885	1191	clusterin
APOA1	2.7	ENSG00000118137	335	apolipoprotein A-I
cellular component----pseudopodium----GO:0031143
C=7;O=2;E=0.02;R=124.53;rawP=0.0001;adjP=1.00e-04
ACTN4	-2.3	ENSG00000130402	81	actinin, alpha 4
ACTN1	2.9	ENSG00000072110	87	actinin, alpha 1
cellular component----fibrillar collagen----GO:0005583
C=11;O=2;E=0.03;R=79.25;rawP=0.0003;adjP=0.0003
COL1A1	1.1	ENSG00000108821	1277	collagen, type I, alpha 1
COL2A1	-6	ENSG00000139219	1280	collagen, type II, alpha 1
cellular component----proteinaceous extracellular matrix----GO:0005578
C=311;O=5;E=0.71;R=7.01;rawP=0.0007;adjP=0.0007
SERPINA1	2.1	ENSG00000197249	5265	serpin peptidase inhibitor, clade A (alpha-1 antiproteinase, antitrypsin), member 1
TGFBI	-1.8	ENSG00000120708	7045	transforming growth factor, beta-induced, 68kDa
COL1A1	1.1	ENSG00000108821	1277	collagen, type I, alpha 1
SPARC	3.2	ENSG00000113140	6678	secreted protein, acidic, cysteine-rich (osteonectin)
COL2A1	-6	ENSG00000139219	1280	collagen, type II, alpha 1
cellular component----extracellular matrix----GO:0031012
C=335;O=5;E=0.77;R=6.51;rawP=0.0009;adjP=0.0009
SERPINA1	2.1	ENSG00000197249	5265	serpin peptidase inhibitor, clade A (alpha-1 antiproteinase, antitrypsin), member 1
TGFBI	-1.8	ENSG00000120708	7045	transforming growth factor, beta-induced, 68kDa
COL1A1	1.1	ENSG00000108821	1277	collagen, type I, alpha 1
SPARC	3.2	ENSG00000113140	6678	secreted protein, acidic, cysteine-rich (osteonectin)
COL2A1	-6	ENSG00000139219	1280	collagen, type II, alpha 1
cellular component----desmosome----GO:0030057
C=20;O=2;E=0.05;R=43.59;rawP=0.0009;adjP=0.0009
JUP	3.1	ENSG00000173801	3728	junction plakoglobin
DSP	2.1	ENSG00000096696	1832	desmoplakin
cellular component----stress fiber----GO:0001725
C=22;O=2;E=0.05;R=39.62;rawP=0.0011;adjP=0.0011
ACTN4	-2.3	ENSG00000130402	81	actinin, alpha 4
ACTA1	2.1	ENSG00000143632	58	actin, alpha 1, skeletal muscle
cellular component----high-density lipoprotein particle----GO:0034364
C=24;O=2;E=0.06;R=36.32;rawP=0.0014;adjP=0.0014
CLU	3.1	ENSG00000120885	1191	clusterin
APOA1	2.7	ENSG00000118137	335	apolipoprotein A-I
cellular component----actin filament bundle----GO:0032432
C=24;O=2;E=0.06;R=36.32;rawP=0.0014;adjP=0.0014
ACTN4	-2.3	ENSG00000130402	81	actinin, alpha 4
ACTA1	2.1	ENSG00000143632	58	actin, alpha 1, skeletal muscle
cellular component----cell-cell adherens junction----GO:0005913
C=33;O=2;E=0.08;R=26.42;rawP=0.0026;adjP=0.0026
JUP	3.1	ENSG00000173801	3728	junction plakoglobin
DSP	2.1	ENSG00000096696	1832	desmoplakin
cellular component----protein-lipid complex----GO:0032994
C=34;O=2;E=0.08;R=25.64;rawP=0.0027;adjP=0.0027
CLU	3.1	ENSG00000120885	1191	clusterin
APOA1	2.7	ENSG00000118137	335	apolipoprotein A-I
cellular component----plasma lipoprotein particle----GO:0034358
C=34;O=2;E=0.08;R=25.64;rawP=0.0027;adjP=0.0027
CLU	3.1	ENSG00000120885	1191	clusterin
APOA1	2.7	ENSG00000118137	335	apolipoprotein A-I
cellular component----actin cytoskeleton----GO:0015629
C=258;O=4;E=0.59;R=6.76;rawP=0.0028;adjP=0.0028
ACTN4	-2.3	ENSG00000130402	81	actinin, alpha 4
ACTG1	-3	ENSG00000184009	71	actin, gamma 1
JUP	3.1	ENSG00000173801	3728	junction plakoglobin
ACTA1	2.1	ENSG00000143632	58	actin, alpha 1, skeletal muscle

## Sheet: S4 microCT
	Raw data							Principale Component Analysis (PCA) on µCt parameters
	Sample	BMD (mg/cc)	BV/TV	Tb,th (mm)	Tb,nb	Tb,sp (mm)
Controls	H1	280.452	0.47505	0.109066	4.373	0.137657
	H2	272.96	0.3568	0.09985	3.60283	0.192972
	H3	202.516	0.21445	0.074251	2.981	0.257393
	H4	209.536	0.25075	0.0669	3.79276	0.239236
	H5	203.138	0.20965	0.0642325	3.37547	0.262425
Scrat	OC3	85.7502	0.1178	0.0557105	2.13027	0.416255
	OC5	141	0.3388	0.0981575	2.62089	0.3544
	OC4	295.195	0.2302	0.088557	2.5992	0.296177
Frac	OC1	212.212	0.35245	0.079926	4.99383	0.18583
	OC2	242.776	0.3653	0.0912165	4.28928	0.208
	Group Means							Hierarchical clustering dendrogram
		BMD	BV/TV	Tb,th	Tb,nb	Tb,sp
	Control	1	1	1	1	1
	Scratch	0.485089	0.757616	0.928483	0.65533	1.76807
	Fracture	1.06992	1.04859	1.04473	1.09262	1.05536

## Sheet:  Table 3 Foals Exams
Table S3 : list of foals examined to be included in the study
Foals	date of birth	Sexe	Clinical exam	X-ray exam	Selection for the study	Type of lesion
1	2009-04-22	F	little wound on the left hock	N			N= Normal X ray
2	2009-04-23	F		N			TC = Talocrural
3	2009-04-13	M	wound on the cannon of the right hindlimb with an associated lymphangitis	lesion MT right			FP= Femoropatellar
4	2009-05-26	M		lesion MT bilateral	OC3	OC (scratche)	MT= metatarsophalangeal
5	2009-04-26	F	fetlock distension on the left forelimb	DS + OCD MC left			MC= metacarpophalangeal
6	2009-04-05	F		Cortical lesion MT			DS= degenerative syndrom
7	2009-04-17	M		suspected lesion P1 left posterior			P1= first phalanx
8	2009-05-07	F		Cyst MC left
9	2009-04-10	F		N			OF = OC-free
10	2009-04-06	M		Cyst MC right			OC= OC-affected
11	2009-04-13	M		osteophyte proximal sesamoid left posterior
12	2009-05-10	M	wound on the left hock	N	OF2
13	2009-05-14	F		Fragment P1 + lesion TC bilteral	OC5	OC (scratche)
14	2009-05-01	F		Fragment TC right
15	2009-04-04	F		Sous chonral sceloris P1
16	2009-05-06	F		N	OF1
17	2009-04-29	F	fetlock medial distension on the left hindlimb	Epiphysitis right anterior
18	2009-05-01	F	fetlock dorso-medialdistension on the right forelimb	N	OF4
19	2009-05-19	F	fetlock dorso-medial distension on the left forlimb	apex dysplasic sesamoid right & left anterior
20	2009-05-11	F		N
21	2009-05-17	M		N	OF5
22	2009-05-13	F		N
23	2009-05-16	M		Cyst P1 right anterior + OCD TC right	OC1	OCD (fragment)
24	2009-05-07	M		N
25	2009-05-04	F	synovitis right hock	OCD TC bilateral	OC4	OC (scratche) & OCD (fragment)
26	2009-05-18	F	distension right forelimb fetlock	OCD TC right	OC2	OCD (fragment)
27	2009-05-04	F	wound on the cannon of the left forelimb	N
28	2009-05-28	M		lesion MT left
29	2009-05-25	M		N	OF3
30	2009-05-22	F		N
31	2009-05-08	F		N
32	2009-05-31	F		N
33	2009-05-21	F		N
TOTAL	OC-free foals	16
	OC(D)-affected foals	12
	Others affection	5

## Sheet: Picture P1 Punches
Picture P1 : Loacalization of the 3 explants collected on the femoral trochlea for each foal
